# Supplementary material for: Cost-Effectiveness Analysis of Contemporary Advanced Prostate Cancer Treatment Sequences
Source: Curr Oncol. 2025 Apr 20;32(4):240. doi: 10.3390/curroncol32040240 (PMC12025438; doi:10.3390/curroncol32040240)
Supplement: Supplementary file 1 [file curroncol-32-00240-s001.zip]

Archive with 4 entries (4 files):
- curroncol-3529611-supplementary.pdf
- S2 nmcspc_results.csv
- S3 low_risk_mcspc_results.csv
- S4 high_risk_mcspc_results.csv
