# Supplementary material for: Cost-Effectiveness Analysis of Contemporary Advanced Prostate Cancer Treatment Sequences
Source: Curr Oncol. 2025 Apr 20;32(4):240. doi: 10.3390/curroncol32040240 (PMC12025438; doi:10.3390/curroncol32040240)
Supplement: Supplementary file 1 [file curroncol-32-00240-s001.zip › S2 nmcspc_results.csv]

Rank	Incr. Mean Benefit (QALYs)	Mean Benefit (QALYs)	nmCSPC treatment	nmCRPC/mCSPC treatment	mCRPC treatment	Sequence type		Rank	Incr. Mean Life Years	Mean Life Years	nmCSPC treatment	nmCRPC/mCSPC treatment	mCRPC treatment	Sequence type		Rank	Incr. NHB (QALY) at C$50K WTP	NHB (QALY) at C$50K WTP	nmCSPC treatment	nmCRPC/mCSPC treatment	mCRPC treatment	Sequence type		Rank	Incr. NHB (QALY) at C$100K WTP	NHB (QALY) at C$100K WTP	nmCSPC treatment	nmCRPC/mCSPC treatment	mCRPC treatment	Sequence type		Rank	Incr. NHB (LY) at C$50K WTP	NHB (LY) at C$50K WTP	nmCSPC treatment	nmCRPC/mCSPC treatment	mCRPC treatment	Sequence type		Rank	Incr. NHB (LY) at C$100K WTP	NHB (LY) at C$100K WTP	nmCSPC treatment	nmCRPC/mCSPC treatment	mCRPC treatment	Sequence type		Rank	Incr. Mean Cost (C$)
1	3.2915	10.8665	enza	adt	doce	early arpi		1	3.0255	11.8238	enza	adt	doce	early arpi		1	0.68424	7.6497	adt	abi	doce	late arpi		1	1.8704	9.1407	enza	adt	doce	early arpi		1	0.75644	8.9452	adt	abi	doce	late arpi		1	1.6045	10.098	enza	adt	doce	early arpi		1	0
2	3.1766	10.7516	enza	adt	doce then caba	early arpi		2	2.8241	11.6223	enza	adt	doce then caba	early arpi		2	0.44941	7.4149	enza	adt	doce	early arpi		2	1.6625	8.9328	enza	adt	doce then caba	early arpi		2	0.2135	8.4022	adt	abi	doce then caba	late arpi		2	1.4095	9.903	adt	abi	doce	late arpi		2	65302.8316
3	1.9903	9.5653	adt	abi	doce	late arpi		3	2.0625	10.8608	adt	abi	doce	late arpi		3	0.25515	7.2206	adt	abi	doce then caba	late arpi		3	1.3373	8.6075	adt	abi	doce	late arpi		3	0.18347	8.3722	enza	adt	doce	early arpi		3	1.31	9.8035	enza	adt	doce then caba	early arpi		3	79069.64
4	1.8365	9.4115	adt	abi	doce then caba	late arpi		4	1.7949	10.5932	adt	abi	doce then caba	late arpi		4	0.14848	7.114	enza	adt	doce then caba	early arpi		4	1.0458	8.3161	adt	abi	doce then caba	late arpi		4	0	8.1887	adt	adt	doce	no arpi		4	1.0042	9.4977	adt	abi	doce then caba	late arpi		4	116582.5183
5	0.86469	8.4397	adt	daro	doce	late arpi		5	0.8979	9.6962	adt	daro	doce	late arpi		5	0	6.9655	adt	adt	doce	no arpi		5	0	7.2702	adt	adt	doce	no arpi		5	-0.20407	7.9847	enza	adt	doce then caba	early arpi		5	0	8.4935	adt	adt	doce	no arpi		5	131431.8173
6	0.75625	8.3313	adt	enza	doce	late arpi		6	0.8634	9.6617	adt	enza	doce	late arpi		6	-1.7028	5.2627	adt	apa	doce	late arpi		6	-0.4723	6.7979	adt	daro	doce	late arpi		6	-1.6217	6.567	adt	apa	doce	late arpi		6	-0.43909	8.0544	adt	daro	doce	late arpi		6	133699.7725
7	0.6289	8.2039	adt	apa	doce	late arpi		7	0.70991	9.5082	adt	apa	doce	late arpi		7	-1.8093	5.1562	adt	daro	doce	late arpi		7	-0.53693	6.7333	adt	apa	doce	late arpi		7	-1.7652	6.4235	adt	enza	doce	late arpi		7	-0.45092	8.0426	adt	enza	doce	late arpi		7	139832.8372
8	0.60135	8.1764	adt	daro	doce then caba	late arpi		8	0.43579	9.2341	adt	daro	doce then caba	late arpi		8	-1.8724	5.0931	adt	enza	doce	late arpi		8	-0.55807	6.7122	adt	enza	doce	late arpi		8	-1.7761	6.4126	adt	daro	doce	late arpi		8	-0.45591	8.0376	adt	apa	doce	late arpi		8	142102.5286
9	0.47543	8.0504	adt	enza	doce then caba	late arpi		9	0.37158	9.1699	adt	enza	doce then caba	late arpi		9	-2.4712	4.4943	adt	apa	doce then caba	late arpi		9	-0.94071	6.3295	adt	daro	doce then caba	late arpi		9	-2.6193	5.5695	adt	apa	doce then caba	late arpi		9	-1.1063	7.3872	adt	daro	doce then caba	late arpi		9	151406.3825
10	0.32545	7.9005	adt	apa	doce then caba	late arpi		10	0.1774	8.9757	adt	apa	doce then caba	late arpi		10	-2.4828	4.4827	adt	daro	doce then caba	late arpi		10	-1.0552	6.215	adt	enza	doce then caba	late arpi		10	-2.6483	5.5404	adt	daro	doce then caba	late arpi		10	-1.1591	7.3344	adt	enza	doce then caba	late arpi		10	153063.9856
11	0	7.575	adt	adt	doce	no arpi		11	0	8.7983	adt	adt	doce	no arpi		11	-2.5858	4.3796	adt	enza	doce then caba	late arpi		11	-1.0729	6.1974	adt	apa	doce then caba	late arpi		11	-2.6897	5.499	adt	enza	doce then caba	late arpi		11	-1.2209	7.2726	adt	apa	doce then caba	late arpi		11	154205.2485
[truncated: 5 more columns]
