# Supplementary material for: Cost-Effectiveness Analysis of Contemporary Advanced Prostate Cancer Treatment Sequences
Source: Curr Oncol. 2025 Apr 20;32(4):240. doi: 10.3390/curroncol32040240 (PMC12025438; doi:10.3390/curroncol32040240)
Supplement: Supplementary file 1 [file curroncol-32-00240-s001.zip › S3 low_risk_mcspc_results.csv]

Rank	Incr. Mean Benefit (QALYs)	Mean Benefit (QALYs)	mCSPC treatment	mCRPC treatment	Sequence type		Rank	Incr. Mean Life Years	Mean Life Years	mCSPC treatment	mCRPC treatment	Sequence type		Rank	Incr. NHB (QALY) at C$50K WTP	NHB (QALY) at C$50K WTP	mCSPC treatment	mCRPC treatment	Sequence type		Rank	Incr. NHB (QALY) at C$100K WTP	NHB (QALY) at C$100K WTP	mCSPC treatment	mCRPC treatment	Sequence type		Rank	Incr. NHB (LY) at C$50K WTP	NHB (LY) at C$50K WTP	mCSPC treatment	mCRPC treatment	Sequence type		Rank	Incr. NHB (LY) at C$100K WTP	NHB (LY) at C$100K WTP	mCSPC treatment	mCRPC treatment	Sequence type		Rank	Incr. Mean Cost (C$)	Mean Cost (C$)	mCSPC treatment	mCRPC treatment	Sequence type
1	2.2309	7.3374	enza	doce	early arpi		1	2.6491	9.3025	enza	doce	early arpi		1	0.15472	4.5912	abi	doce	early arpi		1	1.0884	5.8599	abi	doce	early arpi		1	0.49828	6.4816	abi	doce	early arpi		1	1.4319	7.7503	abi	doce	early arpi		1	0	33505.204	adt	doce	no arpi
2	2.022	7.1286	abi	doce	early arpi		2	2.3656	9.0189	abi	doce	early arpi		2	0	4.4364	adt	doce	no arpi		2	0.57856	5.3501	abi	doce then caba	early arpi		2	0.038279	6.0216	adt	abi	late arpi		2	0.7026	7.0209	abi	doce then caba	early arpi		2	12347.4092	45852.6131	adt	doce then abi	late arpi
3	1.9253	7.0319	enza	doce then caba	early arpi		3	2.113	8.7663	enza	doce then caba	early arpi		3	-4.70E-05	4.4364	adt	abi	late arpi		3	0.23659	5.0081	adt	abi	late arpi		3	0	5.9833	adt	doce	no arpi		3	0.27491	6.5932	adt	abi	late arpi		3	23663.2073	57168.4112	adt	abi	late arpi
4	1.7311	6.8376	abi	doce then caba	early arpi		4	1.8551	8.5085	abi	doce then caba	early arpi		4	-0.57394	3.8625	abi	doce then caba	early arpi		4	0	4.7715	adt	doce	no arpi		4	-0.44991	5.5334	abi	doce then caba	early arpi		4	0	6.3183	adt	doce	no arpi		4	29019.4278	62524.6318	adt	doce then caba	no arpi
5	1.336	6.4425	apa	doce	early arpi		5	1.5238	8.1772	apa	doce	early arpi		5	-0.73519	3.7013	adt	doce then abi	late arpi		5	-0.29293	4.4786	adt	enza	late arpi		5	-1.036	4.9472	adt	enza	late arpi		5	-0.27823	6.0401	adt	enza	late arpi		5	40911.3302	74416.5342	doce+abi	doce	early arpi
6	1.0239	6.1305	apa	doce then caba	early arpi		6	0.97631	7.6297	apa	doce then caba	early arpi		6	-1.0295	3.4069	adt	doce then caba	no arpi		6	-0.61172	4.1598	adt	doce then abi	late arpi		6	-1.1454	4.8379	adt	doce then abi	late arpi		6	-0.50039	5.8179	doce+daro	doce	early arpi		6	54110.5737	87615.7777	adt	doce then enza	late arpi
7	0.57271	5.6793	doce+daro	doce	early arpi		7	0.74024	7.3936	doce+daro	doce	early arpi		7	-1.0507	3.3857	adt	enza	late arpi		7	-0.66792	4.1036	doce+daro	doce	early arpi		7	-1.3683	4.6149	adt	doce then caba	no arpi		7	-0.59387	5.7245	enza	doce	early arpi		7	69517.1399	103022.3439	doce+abi	doce then caba	early arpi
8	0.47322	5.5798	adt	abi	late arpi		8	0.51154	7.1649	adt	abi	late arpi		8	-1.4065	3.03	adt	doce then enza	late arpi		8	-0.73935	4.0321	adt	doce then caba	no arpi		8	-1.4202	4.563	doce+abi	doce	early arpi		8	-1.0111	5.3072	doce+abi	doce	early arpi		8	75780.2254	109285.4293	adt	enza	late arpi
9	0.46487	5.5714	adt	enza	late arpi		9	0.47957	7.1329	adt	enza	late arpi		9	-1.434	3.0025	doce+abi	doce	early arpi		9	-0.86535	3.9062	adt	doce then enza	late arpi		9	-1.7263	4.257	adt	doce then enza	late arpi		9	-1.0219	5.2964	adt	doce then abi	late arpi		9	93364.3869	126869.5908	abi	doce	early arpi
10	0.18059	5.2871	doce+daro	doce then caba	early arpi		10	0.23381	6.8872	daro	doce	early arpi		10	-1.9086	2.5279	doce+daro	doce	early arpi		10	-1.0121	3.7594	enza	doce	early arpi		10	-1.741	4.2422	doce+daro	doce	early arpi		10	-1.0782	5.2402	adt	doce then caba	no arpi		10	115250.8423	148756.0463	abi	doce then caba	early arpi
11	0.14318	5.2497	daro	doce	early arpi		11	0.052145	6.7055	doce+daro	doce then caba	early arpi		11	-2.4714	1.965	doce+abi	doce then caba	early arpi		11	-1.0249	3.7466	doce+abi	doce	early arpi		11	-2.809	3.1743	doce+abi	doce then caba	early arpi		11	-1.1852	5.1331	adt	doce then enza	late arpi		11	124063.3992	157568.6031	doce+daro	doce	early arpi
12	0	5.1065	adt	doce	no arpi		12	0	6.6534	adt	doce	no arpi		12	-2.8223	1.6141	doce+daro	doce then caba	early arpi		12	-1.3209	3.4506	doce+daro	doce then caba	early arpi		12	-2.9508	3.0325	doce+daro	doce then caba	early arpi		12	-1.244	5.0743	apa	doce	early arpi		12	150145.9462	183651.1502	doce+daro	doce then caba	early arpi
13	-0.27428	4.8323	daro	doce then caba	early arpi		13	-0.49842	6.155	daro	doce then caba	early arpi		13	-3.6605	0.77596	doce+enza	doce	early arpi		13	-1.4319	3.3396	apa	doce	early arpi		13	-3.6165	2.3668	doce+enza	doce	early arpi		13	-1.361	4.9573	enza	doce then caba	early arpi		13	155384.3142	188889.5181	doce+enza	doce	early arpi
14	-0.32424	4.7823	adt	doce then enza	late arpi		14	-0.50882	6.1446	doce+enza	doce	early arpi		14	-3.7695	0.66698	daro	doce	early arpi		14	-1.5487	3.2228	enza	doce then caba	early arpi		14	-3.6788	2.3044	daro	doce	early arpi		14	-1.4493	4.869	doce+daro	doce then caba	early arpi		14	184597.3501	218102.5541	doce+enza	doce then caba	early arpi
15	-0.44916	4.6574	adt	doce then caba	no arpi		15	-0.60201	6.0514	doce+abi	doce	early arpi		15	-4.1997	0.23673	apa	doce	early arpi		15	-1.7763	2.9952	doce+abi	doce then caba	early arpi		15	-3.8368	2.1465	enza	doce	early arpi		15	-1.7225	4.5958	daro	doce	early arpi		15	195632.2883	229137.4923	daro	doce	early arpi
16	-0.48824	4.6183	adt	doce then abi	late arpi		16	-0.64409	6.0093	adt	doce then enza	late arpi		16	-4.255	0.18141	enza	doce	early arpi		16	-1.8131	2.9584	daro	doce	early arpi		16	-4.0119	1.9714	apa	doce	early arpi		16	-1.9947	4.3236	apa	doce then caba	early arpi		16	223036.9924	256542.1963	daro	doce then caba	early arpi
17	-0.5528	4.5538	doce+enza	doce	early arpi		17	-0.78796	5.8654	adt	doce then caba	no arpi		17	-4.7196	-0.28316	doce+enza	doce then caba	early arpi		17	-1.9471	2.8243	apa	doce then caba	early arpi		17	-4.835	1.1483	enza	doce then caba	early arpi		17	-2.0627	4.2557	doce+enza	doce	early arpi		17	276783.7349	310288.9388	apa	doce	early arpi
18	-0.61574	4.4908	doce+abi	doce	early arpi		18	-0.89842	5.755	adt	doce then abi	late arpi		18	-4.735	-0.29858	daro	doce then caba	early arpi		18	-2.1066	2.6649	doce+enza	doce	early arpi		18	-4.9592	1.0241	daro	doce then caba	early arpi		18	-2.1138	4.2045	doce+abi	doce then caba	early arpi		18	297105.3938	330610.5978	apa	doce then caba	early arpi
19	-1.0277	4.0789	doce+enza	doce then caba	early arpi		19	-1.342	5.3114	doce+enza	doce then caba	early arpi		19	-4.9182	-0.48176	apa	doce then caba	early arpi		19	-2.5047	2.2668	daro	doce then caba	early arpi		19	-4.9658	1.0175	apa	doce then caba	early arpi		19	-2.7288	3.5895	daro	doce then caba	early arpi		19	324294.7391	357799.9431	enza	doce	early arpi
20	-1.0811	4.0255	doce+abi	doce then caba	early arpi		20	-1.4186	5.2348	doce+abi	doce then caba	early arpi		20	-5.0226	-0.58619	enza	doce then caba	early arpi		20	-2.8736	1.8979	doce+enza	doce then caba	early arpi		20	-5.034	0.94932	doce+enza	doce then caba	early arpi		20	-3.188	3.1303	doce+enza	doce then caba	early arpi		20	347398.0848	380903.2888	enza	doce then caba	early arpi
