# Supplementary material for: Cost-Effectiveness Analysis of Contemporary Advanced Prostate Cancer Treatment Sequences
Source: Curr Oncol. 2025 Apr 20;32(4):240. doi: 10.3390/curroncol32040240 (PMC12025438; doi:10.3390/curroncol32040240)
Supplement: Supplementary file 1 [file curroncol-32-00240-s001.zip › S4 high_risk_mcspc_results.csv]

Rank	Incr. Mean Benefit (QALYs)	Mean Benefit (QALYs)	mCSPC treatment	mCRPC treatment	Sequence type		Rank	Incr. Mean Life Years	Mean Life Years	mCSPC treatment	mCRPC treatment	Sequence type		Rank	Incr. NHB (QALY) at C$50K WTP	NHB (QALY) at C$50K WTP	mCSPC treatment	mCRPC treatment	Sequence type		Rank	Incr. NHB (QALY) at C$100K WTP	NHB (QALY) at C$100K WTP	mCSPC treatment	mCRPC treatment	Sequence type		Rank	Incr. NHB (LY) at C$50K WTP	NHB (LY) at C$50K WTP	mCSPC treatment	mCRPC treatment	Sequence type		Rank	Incr. NHB (LY) at C$100K WTP	NHB (LY) at C$100K WTP	mCSPC treatment	mCRPC treatment	Sequence type		Rank	Incr. Mean Cost (C$)	Mean Cost (C$)	mCSPC treatment	mCRPC treatment	Sequence type
1	3.0235	6.4425	apa	doce	early arpi		1	3.5654	8.1772	apa	doce	early arpi		1	0.64759	3.598	abi	doce	early arpi		1	1.3378	4.5225	abi	doce	early arpi		1	1.0956	5.2388	abi	doce	early arpi		1	1.7858	6.1634	abi	doce	early arpi		1	0	23429.9311	adt	doce	no arpi
2	2.7115	6.1305	apa	doce then caba	early arpi		2	3.0179	7.6297	apa	doce then caba	early arpi		2	0.056037	3.0064	doce+abi	doce	early arpi		2	0.8916	4.0763	doce+daro	doce	early arpi		2	0.39255	4.5358	doce+abi	doce	early arpi		2	1.4092	5.7867	doce+daro	doce	early arpi		2	1599.4125	25029.3436	doce	doce	no arpi
3	2.2175	5.6365	doce+daro	doce	early arpi		3	2.7351	7.3469	doce+daro	doce	early arpi		3	0.0049391	2.9553	adt	abi	late arpi		3	0.70547	3.8901	abi	doce then caba	early arpi		3	0.083299	4.2265	doce+daro	doce	early arpi		3	0.91538	5.2929	doce+abi	doce	early arpi		3	10864.2909	34294.222	adt	doce then abi	late apri
4	2.0281	5.447	abi	doce	early arpi		4	2.4761	7.0879	abi	doce	early arpi		4	0	2.9504	adt	doce	no arpi		4	0.57887	3.7635	doce+abi	doce	early arpi		4	0.042746	4.186	adt	abi	late arpi		4	0.86261	5.2401	abi	doce then caba	early arpi		4	12373.6557	35803.5868	doce	doce then abi	late apri
5	1.8308	5.2497	daro	doce	early arpi		5	2.2754	6.8872	daro	doce	early arpi		5	-0.057645	2.8927	doce	abi	late apri		5	0.23274	3.4174	doce+daro	doce then caba	early arpi		5	0	4.1432	adt	doce	no arpi		5	0.69678	5.0743	apa	doce	early arpi		5	21377.2545	44807.1855	adt	abi	late arpi
6	1.8216	5.2405	doce+daro	doce then caba	early arpi		6	2.0404	6.6522	doce+daro	doce then caba	early arpi		6	-0.060686	2.8897	doce	doce	no arpi		6	0.21871	3.4034	adt	abi	late arpi		6	-0.01662	4.1266	doce	abi	late apri		6	0.45155	4.8291	doce+daro	doce then caba	early arpi		6	22642.2721	46072.2032	doce	abi	late apri
7	1.6426	5.0616	abi	doce then caba	early arpi		7	1.7997	6.4116	abi	doce then caba	early arpi		7	-0.23167	2.7187	abi	doce then caba	early arpi		7	0.16878	3.3535	doce	abi	late apri		7	-0.055923	4.0873	doce	doce	no arpi		7	0.25652	4.634	adt	abi	late arpi		7	25716.2244	49146.1555	adt	doce then caba	no arpi
8	1.4746	4.8936	doce+enza	doce	early arpi		8	1.7932	6.4051	doce+enza	doce	early arpi		8	-0.4343	2.5161	doce+daro	doce	early arpi		8	0.15495	3.3396	apa	doce	early arpi		8	-0.074523	4.0687	abi	doce then caba	early arpi		8	0.21828	4.5958	daro	doce	early arpi		8	27011.014	50440.945	doce	doce then caba	no arpi
9	1.4133	4.8323	daro	doce then caba	early arpi		9	1.5431	6.155	daro	doce then caba	early arpi		9	-0.67413	2.2762	adt	doce then abi	late apri		9	0	3.1847	adt	doce	no arpi		9	-0.90972	3.2335	doce+abi	doce then caba	early arpi		9	0.2098	4.5873	doce	abi	late apri		9	48661.0024	72090.9334	adt	doce then enza	late apri
10	1.1642	4.5831	enza	doce	early arpi		10	1.4382	6.05	doce+abi	doce	early arpi		10	-0.72397	2.2264	doce	doce then abi	late apri		10	-0.044692	3.14	doce	doce	no arpi		10	-0.92967	3.2136	adt	enza	late apri		10	0	4.3775	adt	doce	no arpi		10	49675.702	73105.633	doce	doce then enza	late apri
11	1.1226	4.5416	doce+enza	doce then caba	early arpi		11	1.1757	5.7876	doce+enza	doce then caba	early arpi		11	-0.92222	2.0282	doce+abi	doce then caba	early arpi		11	-0.1249	3.0598	doce+abi	doce then caba	early arpi		11	-0.97235	3.1709	doce	enza	late apri		11	-0.039929	4.3376	doce	doce	no arpi		11	52283.2136	75713.1447	doce+abi	doce	early arpi
12	1.1017	4.5207	doce+abi	doce	early arpi		12	1.1126	5.7244	enza	doce	early arpi		12	-0.93313	2.0172	adt	doce then caba	no arpi		12	-0.22632	2.9584	daro	doce	early arpi		12	-1.056	3.0872	adt	doce then abi	late apri		12	-0.053945	4.3236	apa	doce then caba	early arpi		12	68121.355	91551.286	adt	enza	late apri
13	1.0202	4.4392	enza	doce then caba	early arpi		13	0.86005	5.4719	enza	doce then caba	early arpi		13	-0.94298	2.0074	adt	enza	late apri		13	-0.26176	2.9229	adt	enza	late apri		13	-1.0937	3.0495	doce	doce then abi	late apri		13	-0.1124	4.2651	doce+abi	doce then caba	early arpi		13	68692.6122	92122.5433	doce	enza	late apri
14	0.67242	4.0914	doce+abi	doce then caba	early arpi		14	0.68492	5.2967	doce+abi	doce then caba	early arpi		14	-0.97977	1.9706	doce	doce then caba	no arpi		14	-0.30332	2.8814	doce	enza	late apri		14	-1.1373	3.006	doce+daro	doce then caba	early arpi		14	-0.20324	4.1743	doce+enza	doce	early arpi		14	69024.2966	92454.2277	abi	doce	early arpi
15	0.43248	3.8515	adt	abi	late arpi		15	0.47029	5.0821	adt	abi	late arpi		15	-0.99025	1.9601	doce	enza	late apri		15	-0.36033	2.8243	apa	doce then caba	early arpi		15	-1.2492	2.894	adt	doce then caba	no arpi		15	-0.24845	4.1291	adt	enza	late apri		15	79732.0039	103161.935	doce+abi	doce then caba	early arpi
16	0.41945	3.8384	adt	enza	late apri		16	0.43623	5.0481	doce	abi	late apri		16	-1.2791	1.6712	adt	doce then enza	late apri		16	-0.52183	2.6628	doce+enza	doce	early arpi		16	-1.2848	2.8584	doce	doce then caba	no arpi		16	-0.28542	4.0921	doce	enza	late apri		16	93713.5492	117143.4803	abi	doce then caba	early arpi
17	0.3952	3.8142	doce	abi	late apri		17	0.43276	5.0446	adt	enza	late apri		17	-1.3212	1.6291	doce	doce then enza	late apri		17	-0.56548	2.6192	adt	doce then abi	late apri		17	-1.5779	2.5653	adt	doce then enza	late apri		17	-0.78799	3.5895	daro	doce then caba	early arpi		17	132589.7463	156019.6774	doce+daro	doce	early arpi
18	0.38361	3.8026	doce	enza	late apri		18	0.4015	5.0133	doce	enza	late apri		18	-1.3561	1.5943	doce+daro	doce then caba	early arpi		18	-0.60023	2.5844	doce	doce then abi	late apri		18	-1.6091	2.5341	doce	doce then enza	late apri		18	-0.94737	3.4302	adt	doce then abi	late apri		18	158881.7791	182311.7102	doce+daro	doce then caba	early arpi
19	0	3.419	adt	doce	no arpi		19	0	4.6118	adt	doce	no arpi		19	-2.2834	0.66698	daro	doce	early arpi		19	-0.67597	2.5087	adt	doce then caba	no arpi		19	-1.8388	2.3044	daro	doce	early arpi		19	-0.96998	3.4075	doce	doce then abi	late apri		19	199646.3384	223076.2695	doce+enza	doce	early arpi
20	-0.028698	3.3903	doce	doce	no arpi		20	-0.023935	4.5879	doce	doce	no arpi		20	-2.5183	0.43208	doce+enza	doce	early arpi		20	-0.70966	2.475	doce	doce then caba	no arpi		20	-2.1718	1.9714	apa	doce	early arpi		20	-0.98715	3.3904	enza	doce	early arpi		20	205707.5612	229137.4923	daro	doce	early arpi
21	-0.30593	3.1131	adt	doce then enza	late apri		21	-0.60466	4.0072	adt	doce then enza	late apri		21	-2.7136	0.23673	apa	doce	early arpi		21	-0.79254	2.3921	adt	doce then enza	late apri		21	-2.1997	1.9435	doce+enza	doce	early arpi		21	-0.99205	3.3855	adt	doce then caba	no arpi		21	209972.7233	233402.6544	enza	doce	early arpi
22	-0.32772	3.0913	doce	doce then enza	late apri		22	-0.61563	3.9962	doce	doce then enza	late apri		22	-3.0353	-0.084914	enza	doce	early arpi		22	-0.82448	2.3602	doce	doce then enza	late apri		22	-3.0869	1.0564	enza	doce	early arpi		22	-1.0147	3.3628	doce	doce then caba	no arpi		22	218803.8045	242233.7355	enza	doce then caba	early arpi
23	-0.41881	3.0002	adt	doce then caba	no arpi		23	-0.73489	3.8769	adt	doce then caba	no arpi		23	-3.249	-0.29858	daro	doce then caba	early arpi		23	-0.91783	2.2668	daro	doce then caba	early arpi		23	-3.1191	1.0241	daro	doce then caba	early arpi		23	-1.0501	3.3275	doce+enza	doce then caba	early arpi		23	222579.8649	246009.796	doce+enza	doce then caba	early arpi
24	-0.43955	2.9794	doce	doce then caba	no arpi		24	-0.74459	3.8672	doce	doce then caba	no arpi		24	-3.329	-0.37861	doce+enza	doce then caba	early arpi		24	-0.93556	2.2491	enza	doce	early arpi		24	-3.1258	1.0175	apa	doce then caba	early arpi		24	-1.0913	3.2863	adt	doce then enza	late apri		24	233112.2653	256542.1963	daro	doce then caba	early arpi
25	-0.45684	2.9621	adt	doce then abi	late apri		25	-0.83872	3.7731	adt	doce then abi	late apri		25	-3.3559	-0.4055	enza	doce then caba	early arpi		25	-1.1032	2.0815	doce+enza	doce then caba	early arpi		25	-3.2759	0.86738	doce+enza	doce then caba	early arpi		25	-1.1124	3.2651	doce	doce then enza	late apri		25	286859.0078	310288.9388	apa	doce	early arpi
26	-0.47649	2.9425	doce	doce then abi	late apri		26	-0.84625	3.7656	doce	doce then abi	late apri		26	-3.4321	-0.48176	apa	doce then caba	early arpi		26	-1.1678	2.0168	enza	doce then caba	early arpi		26	-3.516	0.6272	enza	doce then caba	early arpi		26	-1.328	3.0495	enza	doce then caba	early arpi		26	307180.6667	330610.5978	apa	doce then caba	early arpi
